# Supplementary material for: Systematic pan-cancer analysis identifies SLC31A1 as a biomarker in multiple tumor types
Source: BMC Med Genomics. 2023 Mar 27;16:61. doi: 10.1186/s12920-023-01489-9 (PMC10041742; doi:10.1186/s12920-023-01489-9)
Supplement: Supplementary file 4 — Additional file 4.Table S1: SLC31A1 genetic alteration types in TCGA datasets from cBioportal. Table S2. SLC31A1 genetic mutations summary in TCGA datasets from cBioportal. Table S3. SLC31A1 genetic alteration profile. Table S4: The source of the mutation of SLC31A1. Table S5: Top 100 genes with similar expression patterns to the SLC3A1 gene from all tumor types of TCGA datasets by GEPIA2. Table S6: GO cellular component (CC) enrichment analysis of 100 SLC31A1-correlated genes. Table S7: GO biological process (BP) enrichment analysis of 100 SLC31A1-correlated genes. Table S8: GO molecular function (MF) enrichment analysis of 100 SLC31A1-correlated genes. Table S9: KEGG enrichment analysis of 100 SLC31A1-correlated genes. [file 12920_2023_1489_MOESM4_ESM.xls]

## Sheet: Stable1
Supplementary Table 1. SLC31A1 genetic alteration types in TCGA datasets from cBioportal.
Cancer Study	Alteration Frequency	Alteration Type
Uterine Corpus Endometrial Carcinoma (TCGA, PanCancer Atlas)	1.13422	amplification
Uterine Corpus Endometrial Carcinoma (TCGA, PanCancer Atlas)	1.32325	mutated
Adrenocortical Carcinoma (TCGA, PanCancer Atlas)	2.1978	amplification
Bladder Urothelial Carcinoma (TCGA, PanCancer Atlas)	0.729927	homdel
Bladder Urothelial Carcinoma (TCGA, PanCancer Atlas)	0.243309	amplification
Bladder Urothelial Carcinoma (TCGA, PanCancer Atlas)	0.243309	mutated
Prostate Adenocarcinoma (TCGA, PanCancer Atlas)	1.01215	amplification
Prostate Adenocarcinoma (TCGA, PanCancer Atlas)	0.202429	mutated
Sarcoma (TCGA, PanCancer Atlas)	1.17647	amplification
Kidney Renal Papillary Cell Carcinoma (TCGA, PanCancer Atlas)	0.353357	homdel
Kidney Renal Papillary Cell Carcinoma (TCGA, PanCancer Atlas)	0.353357	amplification
Kidney Renal Papillary Cell Carcinoma (TCGA, PanCancer Atlas)	0.353357	mutated
Skin Cutaneous Melanoma (TCGA, PanCancer Atlas)	0.900901	mutated
Lung Squamous Cell Carcinoma (TCGA, PanCancer Atlas)	0.205339	homdel
Lung Squamous Cell Carcinoma (TCGA, PanCancer Atlas)	0.616016	mutated
Thyroid Carcinoma (TCGA, PanCancer Atlas)	0.8	homdel
Head and Neck Squamous Cell Carcinoma (TCGA, PanCancer Atlas)	0.764818	amplification
Breast Invasive Carcinoma (TCGA, PanCancer Atlas)	0.0922509	multiple
Breast Invasive Carcinoma (TCGA, PanCancer Atlas)	0.369004	amplification
Breast Invasive Carcinoma (TCGA, PanCancer Atlas)	0.276753	mutated
Ovarian Serous Cystadenocarcinoma (TCGA, PanCancer Atlas)	0.171233	homdel
Ovarian Serous Cystadenocarcinoma (TCGA, PanCancer Atlas)	0.342466	amplification
Ovarian Serous Cystadenocarcinoma (TCGA, PanCancer Atlas)	0.171233	mutated
Stomach Adenocarcinoma (TCGA, PanCancer Atlas)	0.227273	homdel
Stomach Adenocarcinoma (TCGA, PanCancer Atlas)	0.227273	amplification
Stomach Adenocarcinoma (TCGA, PanCancer Atlas)	0.227273	mutated
Glioblastoma Multiforme (TCGA, PanCancer Atlas)	0.506757	amplification
Glioblastoma Multiforme (TCGA, PanCancer Atlas)	0.168919	mutated
Colorectal Adenocarcinoma (TCGA, PanCancer Atlas)	0.16835	amplification
Colorectal Adenocarcinoma (TCGA, PanCancer Atlas)	0.505051	mutated
Esophageal Adenocarcinoma (TCGA, PanCancer Atlas)	0.549451	amplification
Liver Hepatocellular Carcinoma (TCGA, PanCancer Atlas)	0.537634	amplification
Lung Adenocarcinoma (TCGA, PanCancer Atlas)	0.353357	homdel
Lung Adenocarcinoma (TCGA, PanCancer Atlas)	0.176678	amplification
Brain Lower Grade Glioma (TCGA, PanCancer Atlas)	0.389105	amplification

## Sheet: Stable2
Supplementary Table 2. SLC31A1 genetic mutations summary in TCGA datasets from cBioportal.
Study of Origin	Sample ID	Cancer Type	Protein Change	Functional Impact	Mutation Type	Variant Type	Copy	Ref	Var	HGVSg	HGVSc
Breast Invasive Carcinoma (TCGA, PanCancer Atlas)	TCGA-D8-A1XQ-01	Breast Cancer	SNX30-SLC31A1	SIFT: NA;Polyphen-2: NA	fusion	FUSION	DeepDel
Ovarian Serous Cystadenocarcinoma (TCGA, PanCancer Atlas)	TCGA-24-1844-01	Ovarian Epithelial Tumor	M81V	SIFT: impact: tolerated, score: 0.41;Polyphen-2: impact: benign, score: 0.006	Missense_Mutation	SNP	Gain	A	G	9:g.116021012A>G	ENST00000374212.4:c.241A>G
Glioblastoma Multiforme (TCGA, PanCancer Atlas)	TCGA-19-5956-01	Glioblastoma	S105Y	SIFT: impact: deleterious, score: 0;Polyphen-2: impact: probably_damaging, score: 0.996	Missense_Mutation	SNP	Diploid	C	A	9:g.116021085C>A	ENST00000374212.4:c.314C>A
Lung Squamous Cell Carcinoma (TCGA, PanCancer Atlas)	TCGA-85-6561-01	Non-Small Cell Lung Cancer	L149I	SIFT: NA;Polyphen-2: NA	Missense_Mutation	SNP	Diploid	C	A	9:g.116022625C>A	ENST00000374212.4:c.445C>A
Lung Squamous Cell Carcinoma (TCGA, PanCancer Atlas)	TCGA-77-8133-01	Non-Small Cell Lung Cancer	S32F	SIFT: impact: deleterious, score: 0.01;Polyphen-2: impact: possibly_damaging, score: 0.621	Missense_Mutation	SNP	Gain	C	T	9:g.116018523C>T	ENST00000374212.4:c.95C>T
Lung Squamous Cell Carcinoma (TCGA, PanCancer Atlas)	TCGA-85-A513-01	Non-Small Cell Lung Cancer	A165T	SIFT: NA;Polyphen-2: NA	Missense_Mutation	SNP	ShallowDel	G	A	9:g.116022673G>A	ENST00000374212.4:c.493G>A
Bladder Urothelial Carcinoma (TCGA, PanCancer Atlas)	TCGA-XF-A8HE-01	Bladder Cancer	M9I	SIFT: impact: tolerated_low_confidence, score: 0.07;Polyphen-2: impact: benign, score: 0.039	Missense_Mutation	SNP	Diploid	G	T	9:g.116018455G>T	ENST00000374212.4:c.27G>T
Prostate Adenocarcinoma (TCGA, PanCancer Atlas)	TCGA-EJ-A7NN-01	Prostate Cancer	H3L	SIFT: impact: deleterious, score: 0;Polyphen-2: impact: benign, score: 0.058	Missense_Mutation	SNP		A	T	9:g.116018436A>T	ENST00000374212.4:c.8A>T
Uterine Corpus Endometrial Carcinoma (TCGA, PanCancer Atlas)	TCGA-AP-A0LM-01	Endometrial Cancer	R90*	SIFT: NA;Polyphen-2: NA	Nonsense_Mutation	SNP	Diploid	C	T	9:g.116021039C>T	ENST00000374212.4:c.268C>T
Uterine Corpus Endometrial Carcinoma (TCGA, PanCancer Atlas)	TCGA-AP-A0LM-01	Endometrial Cancer	S105Y	SIFT: impact: deleterious, score: 0;Polyphen-2: impact: probably_damaging, score: 0.996	Missense_Mutation	SNP	Diploid	C	A	9:g.116021085C>A	ENST00000374212.4:c.314C>A
Uterine Corpus Endometrial Carcinoma (TCGA, PanCancer Atlas)	TCGA-AX-A0J0-01	Endometrial Cancer	L78V	SIFT: impact: tolerated, score: 0.08;Polyphen-2: impact: possibly_damaging, score: 0.754	Missense_Mutation	SNP	Diploid	T	G	9:g.116021003T>G	ENST00000374212.4:c.232T>G
Uterine Corpus Endometrial Carcinoma (TCGA, PanCancer Atlas)	TCGA-A5-A0G1-01	Endometrial Cancer	A66D	SIFT: impact: deleterious, score: 0.01;Polyphen-2: impact: possibly_damaging, score: 0.856	Missense_Mutation	SNP	Diploid	C	A	9:g.116019460C>A	ENST00000374212.4:c.197C>A
Uterine Corpus Endometrial Carcinoma (TCGA, PanCancer Atlas)	TCGA-A5-A0G2-01	Endometrial Cancer	V137M	SIFT: NA;Polyphen-2: NA	Missense_Mutation	SNP	Diploid	G	A	9:g.116022589G>A	ENST00000374212.4:c.409G>A
Uterine Corpus Endometrial Carcinoma (TCGA, PanCancer Atlas)	TCGA-AX-A06F-01	Endometrial Cancer	L94M	SIFT: impact: deleterious, score: 0.01;Polyphen-2: impact: probably_damaging, score: 0.99	Missense_Mutation	SNP	Diploid	C	A	9:g.116021051C>A	ENST00000374212.4:c.280C>A
Uterine Corpus Endometrial Carcinoma (TCGA, PanCancer Atlas)	TCGA-AX-A2HD-01	Endometrial Cancer	M1?	SIFT: impact: deleterious, score: 0.02;Polyphen-2: impact: benign, score: 0.003	Translation_Start_Site	SNP	Diploid	A	G	9:g.116018429A>G	ENST00000374212.4:c.1A>G
Uterine Corpus Endometrial Carcinoma (TCGA, PanCancer Atlas)	TCGA-AX-A2HD-01	Endometrial Cancer	S32Y	SIFT: impact: deleterious, score: 0.01;Polyphen-2: impact: possibly_damaging, score: 0.77	Missense_Mutation	SNP	Diploid	C	A	9:g.116018523C>A	ENST00000374212.4:c.95C>A
Uterine Corpus Endometrial Carcinoma (TCGA, PanCancer Atlas)	TCGA-B5-A3FA-01	Endometrial Cancer	X124_splice	SIFT: NA;Polyphen-2: NA	Splice_Region	SNP	Diploid	G	A	9:g.116022552G>A	ENST00000374212.4:c.372G>A
Skin Cutaneous Melanoma (TCGA, PanCancer Atlas)	TCGA-EE-A3JD-06	Melanoma	P107L	SIFT: impact: deleterious, score: 0.01;Polyphen-2: impact: probably_damaging, score: 0.914	Missense_Mutation	SNP	Diploid	C	T	9:g.116021091C>T	ENST00000374212.4:c.320C>T
Skin Cutaneous Melanoma (TCGA, PanCancer Atlas)	TCGA-FW-A3R5-06	Melanoma	S14F	SIFT: impact: tolerated, score: 0.7;Polyphen-2: impact: benign, score: 0.003	Missense_Mutation	SNP	ShallowDel	C	T	9:g.116018469C>T	ENST00000374212.4:c.41C>T
Skin Cutaneous Melanoma (TCGA, PanCancer Atlas)	TCGA-D3-A2JC-06	Melanoma	H5N	SIFT: impact: tolerated, score: 0.16;Polyphen-2: impact: benign, score: 0.058	Missense_Mutation	SNP	Diploid	C	A	9:g.116018441C>A	ENST00000374212.4:c.13C>A
Skin Cutaneous Melanoma (TCGA, PanCancer Atlas)	TCGA-D3-A2JP-06	Melanoma	A89S	SIFT: impact: tolerated, score: 0.39;Polyphen-2: impact: benign, score: 0.056	Missense_Mutation	SNP	ShallowDel	G	T	9:g.116021036G>T	ENST00000374212.4:c.265G>T
Stomach Adenocarcinoma (TCGA, PanCancer Atlas)	TCGA-VQ-A8P2-01	Esophagogastric Cancer	T17I	SIFT: impact: deleterious, score: 0.02;Polyphen-2: impact: benign, score: 0.031	Missense_Mutation	SNP	Diploid	C	T	9:g.116018478C>T	ENST00000374212.4:c.50C>T
Breast Invasive Carcinoma (TCGA, PanCancer Atlas)	TCGA-B6-A0I8-01	Breast Cancer	H120Q	SIFT: impact: tolerated, score: 0.09;Polyphen-2: impact: benign, score: 0.219	Missense_Mutation	SNP		C	G	9:g.116021131C>G	ENST00000374212.4:c.360C>G
Breast Invasive Carcinoma (TCGA, PanCancer Atlas)	TCGA-A8-A092-01	Breast Cancer	S30L	SIFT: impact: deleterious, score: 0.05;Polyphen-2: impact: benign, score: 0.276	Missense_Mutation	SNP	Diploid	C	T	9:g.116018517C>T	ENST00000374212.4:c.89C>T
Breast Invasive Carcinoma (TCGA, PanCancer Atlas)	TCGA-D8-A27V-01	Breast Cancer	T136Qfs*10	SIFT: NA;Polyphen-2: NA	Frame_Shift_Del	DEL	Gain	A	-	9:g.116022584del	ENST00000374212.4:c.406del
Colorectal Adenocarcinoma (TCGA, PanCancer Atlas)	TCGA-AG-A002-01	Colorectal Cancer	R102C	SIFT: impact: deleterious, score: 0.02;Polyphen-2: impact: probably_damaging, score: 0.987	Missense_Mutation	SNP	Diploid	C	T	9:g.116021075C>T	ENST00000374212.4:c.304C>T
Colorectal Adenocarcinoma (TCGA, PanCancer Atlas)	TCGA-F5-6814-01	Colorectal Cancer	F73S	SIFT: impact: tolerated, score: 0.21;Polyphen-2: impact: possibly_damaging, score: 0.824	Missense_Mutation	SNP	Diploid	T	C	9:g.116020989T>C	ENST00000374212.4:c.218T>C
Colorectal Adenocarcinoma (TCGA, PanCancer Atlas)	TCGA-AG-A00Y-01	Colorectal Cancer	G60D	SIFT: impact: tolerated, score: 0.06;Polyphen-2: impact: probably_damaging, score: 0.961	Missense_Mutation	SNP	Diploid	G	A	9:g.116019442G>A	ENST00000374212.4:c.179G>A
Kidney Renal Papillary Cell Carcinoma (TCGA, PanCancer Atlas)	TCGA-DW-7838-01	Renal Non-Clear Cell Carcinoma	N15Qfs*38	SIFT: NA;Polyphen-2: NA	Frame_Shift_Ins	INS	Diploid	-	C	9:g.116018468_116018469insC	ENST00000374212.4:c.42dup

## Sheet: Stable3
Supplementary Table 3. SLC31A1 genetic alteration profile.
Gene_symbol	Hg19_Location	Ref	Alt	Hg38_Location	OncoVar_score	AI-Driver	Effect	Amino acid change	REVEL_VEST3	Extreme	dbSNP	TCGA_affected	TCGA_tested	GnomAD_affected	GnomAD_tested
SLC31A1	chr9:116021085-116021085	C	A	chr9:113258805-113258805	0.983989	Y	nonsynonymous	SLC31A1:NM_001859:exon4:c.C314A:p.S105Y	0.923	Y	-	2	1144	0	218816
SLC31A1	chr9:116018468-116018468	-	C	chr9:113256188-113256188	-	N	frameshift	SLC31A1:NM_001859:exon2:c.41dupC:p.S14fs	1	Y	-	1	291	0	218816
SLC31A1	chr9:116018429-116018429	A	G	chr9:113256149-113256149	0.478125	N	nonsynonymous	SLC31A1:NM_001859:exon2:c.A1G:p.M1V	0.636	Y	-	1	548	0	218816
SLC31A1	chr9:116018436-116018436	A	T	chr9:113256156-113256156	0.0303819	N	nonsynonymous	SLC31A1:NM_001859:exon2:c.A8T:p.H3L	0.34	N	-	1	500	0	218816
SLC31A1	chr9:116021008-116021008	A	G	chr9:113258728-113258728	-	N	synonymous	SLC31A1:NM_001859:exon4:c.A237G:p.L79L	-	N	rs771822051	1	548	1	109404
SLC31A1	chr9:116021012-116021012	A	G	chr9:113258732-113258732	0.0439963	N	nonsynonymous	SLC31A1:NM_001859:exon4:c.A241G:p.M81V	0.173	N	rs770379332	1	587	1	109406
SLC31A1	chr9:116022584-116022584	A	-	chr9:113260304-113260304	-	N	frameshift	SLC31A1:NM_001859:exon5:c.404delA:p.Q135fs	1	Y	-	1	1097	0	218816
SLC31A1	chr9:116018469-116018469	C	T	chr9:113256189-113256189	0.0414984	N	nonsynonymous	SLC31A1:NM_001859:exon2:c.C41T:p.S14F	0.103	N	rs761245469	2	470	0	109408
SLC31A1	chr9:116018440-116018440	C	A	chr9:113256160-113256160	-	N	synonymous	SLC31A1:NM_001859:exon2:c.C12A:p.S4S	-	N	-	1	141	0	218816
SLC31A1	chr9:116018441-116018441	C	A	chr9:113256161-113256161	0.0719043	N	nonsynonymous	SLC31A1:NM_001859:exon2:c.C13A:p.H5N	0.182	N	-	1	470	0	218816
SLC31A1	chr9:116018478-116018478	C	T	chr9:113256198-113256198	0.000201935	N	nonsynonymous	SLC31A1:NM_001859:exon2:c.C50T:p.T17I	0.213	N	-	1	443	0	218816
SLC31A1	chr9:116018523-116018523	C	A	chr9:113256243-113256243	0.00195449	N	nonsynonymous	SLC31A1:NM_001859:exon2:c.C95A:p.S32Y	0.33	N	-	1	548	0	218816
SLC31A1	chr9:116019460-116019460	C	A	chr9:113257180-113257180	0.679055	N	nonsynonymous	SLC31A1:NM_001859:exon3:c.C197A:p.A66D	0.536	Y	-	1	548	0	218816
SLC31A1	chr9:116021051-116021051	C	A	chr9:113258771-113258771	0.0627407	N	nonsynonymous	SLC31A1:NM_001859:exon4:c.C280A:p.L94M	0.633	Y	-	1	548	0	218816
SLC31A1	chr9:116021075-116021075	C	T	chr9:113258795-113258795	0.600727	N	nonsynonymous	SLC31A1:NM_001859:exon4:c.C304T:p.R102C	0.619	Y	rs752644549	1	170	0	109408
SLC31A1	chr9:116021091-116021091	C	T	chr9:113258811-113258811	0.784295	N	nonsynonymous	SLC31A1:NM_001859:exon4:c.C320T:p.P107L	0.879	Y	-	1	470	0	218816
SLC31A1	chr9:116021116-116021116	C	T	chr9:113258836-113258836	-	N	synonymous	SLC31A1:NM_001859:exon4:c.C345T:p.I115I	-	N	-	1	504	0	218816
SLC31A1	chr9:116022567-116022567	C	T	chr9:113260287-113260287	-	N	synonymous	SLC31A1:NM_001859:exon5:c.C387T:p.S129S	-	N	-	1	528	0	218816
SLC31A1	chr9:116022625-116022625	C	A	chr9:113260345-113260345	0.980337	N	nonsynonymous	SLC31A1:NM_001859:exon5:c.C445A:p.L149I	0.684	Y	-	1	504	0	218816
SLC31A1	chr9:116022660-116022660	C	A	chr9:113260380-113260380	-	N	synonymous	SLC31A1:NM_001859:exon5:c.C480A:p.L160L	-	N	-	1	412	0	218816
SLC31A1	chr9:116018523-116018523	C	T	chr9:113256243-113256243	0.0018562	N	nonsynonymous	SLC31A1:NM_001859:exon2:c.C95T:p.S32F	0.313	N	rs758747312	1	504	0	109400
SLC31A1	chr9:116018517-116018517	C	T	chr9:113256237-113256237	0.00478738	N	nonsynonymous	SLC31A1:NM_001859:exon2:c.C89T:p.S30L	0.381	N	-	1	1097	0	218816
SLC31A1	chr9:116021131-116021131	C	G	chr9:113258851-113258851	0.998399	N	nonsynonymous	SLC31A1:NM_001859:exon4:c.C360G:p.H120Q	0.815	Y	rs757926731	1	1097	0	109406
SLC31A1	chr9:116022651-116022651	C	T	chr9:113260371-113260371	-	N	synonymous	SLC31A1:NM_001859:exon5:c.C471T:p.N157N	-	N	rs369107456	1	548	10	109406
SLC31A1	chr9:116021039-116021039	C	T	chr9:113258759-113258759	-	N	stopgain	SLC31A1:NM_001859:exon4:c.C268T:p.R90X	1	Y	rs748067480	1	548	1	109398
SLC31A1	chr9:116018452-116018452	G	A	chr9:113256172-113256172	-	N	synonymous	SLC31A1:NM_001859:exon2:c.G24A:p.G8G	-	N	-	2	504	0	218816
SLC31A1	chr9:116018455-116018455	G	T	chr9:113256175-113256175	0.0123398	N	nonsynonymous	SLC31A1:NM_001859:exon2:c.G27T:p.M9I	0.315	N	-	1	412	0	218816
SLC31A1	chr9:116019442-116019442	G	A	chr9:113257162-113257162	0.647977	N	nonsynonymous	SLC31A1:NM_001859:exon3:c.G179A:p.G60D	0.903	Y	rs143362872	1	170	0	109400
SLC31A1	chr9:116021036-116021036	G	T	chr9:113258756-113258756	0.050023	N	nonsynonymous	SLC31A1:NM_001859:exon4:c.G265T:p.A89S	0.258	N	-	1	470	0	218816
SLC31A1	chr9:116021044-116021044	G	A	chr9:113258764-113258764	-	N	synonymous	SLC31A1:NM_001859:exon4:c.G273A:p.E91E	-	N	-	1	412	0	218816
SLC31A1	chr9:116021053-116021053	G	A	chr9:113258773-113258773	-	N	synonymous	SLC31A1:NM_001859:exon4:c.G282A:p.L94L	-	N	-	1	291	0	218816
SLC31A1	chr9:116022552-116022552	G	A	chr9:113260272-113260272	-	N	synonymous	SLC31A1:NM_001859:exon5:c.G372A:p.G124G	-	N	-	1	548	0	218816
SLC31A1	chr9:116022589-116022589	G	A	chr9:113260309-113260309	0.116683	N	nonsynonymous	SLC31A1:NM_001859:exon5:c.G409A:p.V137M	0.374	N	-	1	548	0	218816
SLC31A1	chr9:116022673-116022673	G	A	chr9:113260393-113260393	0.640488	N	nonsynonymous	SLC31A1:NM_001859:exon5:c.G493A:p.A165T	0.65	Y	-	1	504	0	218816
SLC31A1	chr9:116021003-116021003	T	G	chr9:113258723-113258723	0.58156	N	nonsynonymous	SLC31A1:NM_001859:exon4:c.T232G:p.L78V	0.6	Y	-	2	548	0	218816
SLC31A1	chr9:116020989-116020989	T	C	chr9:113258709-113258709	0.879071	N	nonsynonymous	SLC31A1:NM_001859:exon4:c.T218C:p.F73S	0.773	Y	-	1	170	0	218816

## Sheet: Stable4
Supplementary Table 4. The source of the mutation of SLC31A1.
Gene name	SLC31A1
AA mutation	p.S105Y (Substitution - Missense, position 105, S➞Y)
CDS mutation	c.314C>A (Substitution, position 314, C➞A)

## Sheet: Stable5
Supplementary Table 5.Top 100 genes with similar expression pattern toSLC3A1 gene from all tumor types of TCGA datasets by GEPIA2.
Gene Symbol	Gene ID	PCC
SURF4	ENSG00000148248.13	0.54
CYB561	ENSG00000008283.15	0.53
CHGB	ENSG00000089199.9	0.5
DBH	ENSG00000123454.10	0.5
GCH1	ENSG00000131979.18	0.48
PHOX2B	ENSG00000109132.6	0.48
TBX20	ENSG00000164532.10	0.48
SLC6A2	ENSG00000103546.18	0.47
RP11-269G24.4	ENSG00000265282.1	0.47
HACD3	ENSG00000074696.12	0.47
LINC00682	ENSG00000245870.2	0.46
ATP6V1G1	ENSG00000136888.6	0.46
UBQLN1	ENSG00000135018.13	0.46
CHGA	ENSG00000100604.12	0.46
CHRNA3	ENSG00000080644.15	0.45
HTATSF1	ENSG00000102241.11	0.45
TH	ENSG00000180176.14	0.45
RBM18	ENSG00000119446.13	0.45
RP11-415I12.2	ENSG00000255583.2	0.45
COG5	ENSG00000164597.13	0.45
KCNG4	ENSG00000168418.7	0.44
YIPF6	ENSG00000181704.11	0.44
YIPF5	ENSG00000145817.16	0.44
C18orf42	ENSG00000231824.3	0.44
DDC	ENSG00000132437.17	0.44
ERLEC1	ENSG00000068912.13	0.44
DNAJC3	ENSG00000102580.14	0.44
DRD2	ENSG00000149295.13	0.44
INIP	ENSG00000148153.13	0.43
SEZ6L2	ENSG00000174938.14	0.43
TM9SF2	ENSG00000125304.8	0.43
ALG2	ENSG00000119523.9	0.43
G3BP2	ENSG00000138757.14	0.43
SLC18A1	ENSG00000036565.14	0.43
NIPA2	ENSG00000140157.14	0.43
MAB21L1	ENSG00000180660.7	0.43
IER3IP1	ENSG00000134049.4	0.42
SAR1B	ENSG00000152700.13	0.42
RP11-662M24.2	ENSG00000256725.1	0.42
PROKR1	ENSG00000169618.6	0.42
GPR107	ENSG00000148358.19	0.42
DGKK	ENSG00000274588.1	0.42
RP11-561B11.6	ENSG00000259017.1	0.42
RP11-481F24.3	ENSG00000278928.1	0.42
RP11-124O11.1	ENSG00000234944.1	0.42
JKAMP	ENSG00000050130.17	0.42
CFAP20	ENSG00000070761.7	0.42
TNPO1	ENSG00000083312.17	0.41
MRAP2	ENSG00000135324.5	0.41
TMEM33	ENSG00000109133.12	0.41
PRPF4	ENSG00000136875.12	0.41
TLX2	ENSG00000115297.10	0.41
PDE12	ENSG00000174840.8	0.41
RP11-227F19.1	ENSG00000250467.1	0.41
ATP6AP1	ENSG00000071553.16	0.41
DOLPP1	ENSG00000167130.17	0.41
UMAD1	ENSG00000219545.9	0.41
SCG2	ENSG00000171951.4	0.41
TMED7	ENSG00000134970.13	0.41
DOLK	ENSG00000175283.7	0.4
COPB2	ENSG00000184432.9	0.4
ARL1	ENSG00000120805.13	0.4
ERP44	ENSG00000023318.7	0.4
SLC18A2	ENSG00000165646.11	0.4
VPS33A	ENSG00000139719.9	0.4
ARFGEF3	ENSG00000112379.8	0.4
YME1L1	ENSG00000136758.18	0.4
TOR1B	ENSG00000136816.15	0.4
NDUFS1	ENSG00000023228.13	0.4
MRPL50	ENSG00000136897.7	0.4
MBTPS2	ENSG00000012174.11	0.4
SEC24A	ENSG00000113615.12	0.4
SLC39A9	ENSG00000029364.11	0.4
CHUK	ENSG00000213341.10	0.4
RAD23B	ENSG00000119318.12	0.4
ITFG1	ENSG00000129636.12	0.4
PSMD5	ENSG00000095261.13	0.4
SLC30A9	ENSG00000014824.13	0.39
PRRC1	ENSG00000164244.20	0.39
PHOX2A	ENSG00000165462.5	0.39
EML5	ENSG00000165521.15	0.39
ATP7A	ENSG00000165240.17	0.39
ASAH2B	ENSG00000204147.9	0.39
PSMC2	ENSG00000161057.10	0.39
PGGT1B	ENSG00000164219.9	0.39
SEC23B	ENSG00000101310.14	0.39
GORASP2	ENSG00000115806.12	0.39
ACBD3	ENSG00000182827.8	0.39
TMED2	ENSG00000086598.10	0.39
FAM120A	ENSG00000048828.16	0.39
TOR1A	ENSG00000136827.11	0.39
SMIM15	ENSG00000188725.7	0.39
DSTNP5	ENSG00000236681.1	0.39
KDELR2	ENSG00000136240.9	0.39
SYT4	ENSG00000132872.11	0.39
RNF20	ENSG00000155827.11	0.38
L1CAM	ENSG00000198910.12	0.38
HLCS	ENSG00000159267.14	0.38
TM9SF3	ENSG00000077147.14	0.38
MRPL19	ENSG00000115364.13	0.38

## Sheet: Stable6
Supplementary Table 6.GO cellular component (CC) enrichment analysis of 100 SLC31A1-correlated genes.
Term	Count	PValue	Genes
GO:0005789~endoplasmic reticulum membrane	22	1.85e-09	COPB2, SEC24A, ATP6AP1, SAR1B, YIPF5, SURF4, ALG2, DOLK, SEZ6L2, HACD3, IER3IP1, ERP44, GORASP2, TMEM33, JKAMP, DOLPP1, TMED2, KDELR2, TMED7, MRAP2, SLC18A1, SEC23B
GO:0005783~endoplasmic reticulum	22	8.95e-09	SLC30A9, TOR1A, SAR1B, YIPF5, SURF4, DOLK, DBH, SEZ6L2, HACD3, IER3IP1, TOR1B, DNAJC3, ERLEC1, TMEM33, YIPF6, UBQLN1, TMED2, KDELR2, TMED7, ATP7A, MRAP2, SEC23B
GO:0030134~ER to Golgi transport vesicle	5	3.34e-05	YIPF5, YIPF6, TMED2, IER3IP1, TMED7
GO:0030127~COPII vesicle coat	4	3.52e-05	SEC24A, SAR1B, TMED7, SEC23B
GO:0030133~transport vesicle	6	6.64e-05	CHGA, COPB2, SURF4, TMED2, KDELR2, TMED7
GO:0000139~Golgi membrane	12	8.55e-05	COPB2, COG5, GORASP2, SURF4, ARL1, YIPF6, TMED2, KDELR2, DRD2, TMED7, ACBD3, MBTPS2
GO:0030663~COPI-coated vesicle membrane	3	0.00039	COPB2, TMED2, KDELR2
GO:0070971~endoplasmic reticulum exit site	4	0.000436	SEC24A, SAR1B, YIPF5, SEC23B
GO:0098992~neuronal dense core vesicle	3	0.000665	CHGA, SYT4, SCG2
GO:0030141~secretory granule	5	0.000829	CHGA, TOR1A, ATP7A, SCG2, CHGB
GO:0012507~ER to Golgi transport vesicle membrane	4	0.00188418	SEC24A, SAR1B, TMED2, SEC23B
GO:0000502~proteasome complex	4	0.00198263	PSMD5, PSMC2, UBQLN1, RAD23B
GO:0005788~endoplasmic reticulum lumen	7	0.00226084	DNAJC3, ERLEC1, ERP44, TOR1A, TOR1B, SCG2, CHGB
GO:0016020~membrane	22	0.00233693	SYT4, TOR1A, ATP6AP1, COG5, ALG2, NIPA2, DBH, IER3IP1, SLC6A2, TM9SF3, DNAJC3, TM9SF2, GORASP2, PSMC2, FAM120A, UBQLN1, YME1L1, NDUFS1, GPR107, ACBD3, ATP7A, SLC18A2
GO:0005794~Golgi apparatus	13	0.00261887	COG5, SAR1B, YIPF5, ARL1, IER3IP1, TM9SF2, PRRC1, GORASP2, TMED2, GPR107, TMED7, ACBD3, ATP7A
GO:0016021~integral component of membrane	37	0.00271159	CHRNA3, KCNG4, DBH, SEZ6L2, HACD3, IER3IP1, SLC6A2, TM9SF3, SLC39A9, TMED2, TMED7, DRD2, ATP7A, SLC18A1, ARFGEF3, SLC30A9, SMIM15, ATP6AP1, VPS33A, YIPF5, SURF4, ALG2, DOLK, NIPA2, L1CAM, ITFG1, TM9SF2, TMEM33, JKAMP, DOLPP1, YIPF6, YME1L1, KDELR2, GPR107, MRAP2, CYB561, MBTPS2
GO:0033116~endoplasmic reticulum-Golgi intermediate compartment membrane	4	0.0048268	ATP6AP1, SURF4, TMED2, TMED7
GO:0005793~endoplasmic reticulum-Golgi intermediate compartment	4	0.00518034	ERP44, SURF4, TMED2, TMED7
GO:0030176~integral component of endoplasmic reticulum membrane	4	0.0189229	TMEM33, DOLPP1, DOLK, HACD3
GO:0030424~axon	6	0.0190007	SYT4, DDC, TH, DRD2, L1CAM, ATP7A
GO:0008021~synaptic vesicle	4	0.0213116	DDC, TOR1A, TH, SLC18A2
GO:0070083~clathrin-sculpted monoamine transport vesicle membrane	2	0.0216346	SLC18A1, SLC18A2
GO:0043195~terminal bouton	3	0.0249012	TH, SLC18A1, SLC18A2
GO:0043025~neuronal cell body	6	0.0302071	SYT4, CHRNA3, DDC, SEZ6L2, L1CAM, ATP7A
GO:0042584~chromaffin granule membrane	2	0.0386086	DBH, CYB561
GO:0048471~perinuclear region of cytoplasm	8	0.0466076	CHGA, SYT4, TH, VPS33A, ALG2, UBQLN1, ATP7A, SEC23B
GO:0030672~synaptic vesicle membrane	3	0.0477906	DRD2, SLC18A1, SLC18A2
GO:0005802~trans-Golgi network	4	0.0492146	YIPF5, ARL1, YIPF6, ATP7A
GO:0030425~dendrite	6	0.0497113	SYT4, CHRNA3, TH, DRD2, L1CAM, ATP7A

## Sheet: Stable7
Supplementary Table 7.GO biological process (BP) enrichment analysis of 100 SLC31A1-correlated genes.
Term	Count	PValue	Genes
GO:0006888~ER to Golgi vesicle-mediated transport	9	5.86e-08	COPB2, SEC24A, SAR1B, YIPF5, TMED2, KDELR2, IER3IP1, TMED7, SEC23B
GO:0006886~intracellular protein transport	8	0.000426	COPB2, SEC24A, SAR1B, VPS33A, ARL1, TMED2, TMED7, SEC23B
GO:0015031~protein transport	8	0.00264239	COG5, VPS33A, YIPF5, TMED2, KDELR2, IER3IP1, TMED7, SEC23B
GO:0016192~vesicle-mediated transport	7	0.000305	COPB2, SYT4, SAR1B, VPS33A, YIPF5, ARL1, SEC23B
GO:0007626~locomotory behavior	6	3.19e-05	CHRNA3, TH, DBH, DRD2, ATP7A, SLC18A2
GO:0007030~Golgi organization	6	0.000199	COG5, GORASP2, SURF4, ARL1, TMED2, TMED7
GO:0034976~response to endoplasmic reticulum stress	5	0.000423	ERP44, GORASP2, TMEM33, UBQLN1, MBTPS2
GO:0015842~aminergic neurotransmitter loading into synaptic vesicle	4	3.01e-07	DDC, TH, SLC18A1, SLC18A2
GO:0001975~response to amphetamine	4	0.000666	TH, DBH, DRD2, SLC18A2
GO:0006986~response to unfolded protein	4	0.00168923	DNAJC3, ERP44, JKAMP, TOR1B
GO:0015844~monoamine transport	3	0.000498	SLC6A2, SLC18A1, SLC18A2
GO:0042416~dopamine biosynthetic process	3	0.000797	DDC, GCH1, TH
GO:0006996~organelle organization	3	0.00136918	CHGA, TOR1A, GORASP2
GO:0048484~enteric nervous system development	3	0.00183292	TLX2, PHOX2B, PHOX2A
GO:0048265~response to pain	3	0.00208896	GCH1, DBH, SLC6A2
GO:0043473~pigmentation	3	0.00469919	TH, DRD2, ATP7A
GO:0006836~neurotransmitter transport	3	0.0139486	SLC6A2, SLC18A1, SLC18A2
GO:0006879~cellular iron ion homeostasis	3	0.0248123	ATP6V1G1, ATP6AP1, CYB561
GO:0030433~ubiquitin-dependent ERAD pathway	3	0.0471773	ERLEC1, JKAMP, UBQLN1
GO:0052314~phytoalexin metabolic process	2	0.00854274	DDC, TH
GO:0033604~negative regulation of catecholamine secretion	2	0.00854274	CHGA, SYT4
GO:0033076~isoquinoline alkaloid metabolic process	2	0.012787	DDC, TH
GO:0032368~regulation of lipid transport	2	0.0170134	SAR1B, SURF4
GO:0046684~response to pyrethroid	2	0.0170134	DDC, TH
GO:1903912~negative regulation of endoplasmic reticulum stress-induced eIF2 alpha phosphorylation	2	0.0212219	DNAJC3, TMED2
GO:0051584~regulation of dopamine uptake involved in synaptic transmission	2	0.0212219	TOR1A, DRD2
GO:0006489~dolichyl diphosphate biosynthetic process	2	0.0254125	DOLPP1, DOLK
GO:0071763~nuclear membrane organization	2	0.0295855	TOR1A, TOR1B
GO:0051610~serotonin uptake	2	0.0295855	SLC18A1, SLC18A2
GO:0003357~noradrenergic neuron differentiation	2	0.0295855	PHOX2B, PHOX2A
GO:1990384~hyaloid vascular plexus regression	2	0.0295855	TH, DRD2
GO:0042421~norepinephrine biosynthetic process	2	0.0295855	TH, DBH
GO:0048149~behavioral response to ethanol	2	0.0337408	DBH, DRD2
GO:0006584~catecholamine metabolic process	2	0.0337408	DDC, ATP7A
GO:0071312~cellular response to alkaloid	2	0.0337408	DDC, TH
GO:0036295~cellular response to increased oxygen levels	2	0.0337408	ATP6V1G1, ATP6AP1
GO:0001963~synaptic transmission, dopaminergic	2	0.0461015	TH, DRD2

## Sheet: Stable8
Supplementary Table 8.GO molecular function (MF) enrichment analysis of 100 SLC31A1-correlated genes.
Term	Count	PValue	Genes
GO:0008504~monoamine transmembrane transporter activity	3	0.00064963	SLC6A2, SLC18A1, SLC18A2
GO:0005335~serotonin:sodium symporter activity	2	0.0128945	SLC18A1, SLC18A2
GO:0035240~dopamine binding	2	0.0298321	TH, DRD2
GO:0016887~ATPase activity	5	0.0540156	ATP6V1G1, TOR1A, PSMC2, YME1L1, TOR1B
GO:0016597~amino acid binding	2	0.0789412	DDC, TH
GO:0005515~protein binding	61	0.0963167	UMAD1, DBH, IER3IP1, SLC6A2, SLC39A9, PSMD5, TMED2, TNPO1, ATP7A, SLC18A2, CHGB, ATP6V1G1, ATP6AP1, CHUK, COG5, VPS33A, ALG2, RAD23B, INIP, PRPF4, GORASP2, TMEM33, YME1L1, NDUFS1, SCG2, COPB2, DDC, CHRNA3, SAR1B, MRPL19, ARL1, HACD3, ERLEC1, PRRC1, HLCS, UBQLN1, G3BP2, PGGT1B, DRD2, CFAP20, SEC23B, RNF20, SYT4, SEC24A, TOR1A, GCH1, YIPF5, SURF4, DOLK, L1CAM, TOR1B, PHOX2A, ERP44, TH, TLX2, MAB21L…

## Sheet: Stable9
Supplementary Table 9.KEGG enrichment analysis of 100 SLC31A1-correlated genes.
Term	Count	PValue	Genes
hsa04141:Protein processing in endoplasmic reticulum	8	9.65e-06	DNAJC3, ERLEC1, SEC24A, SAR1B, UBQLN1, SEC23B, RAD23B, MBTPS2
hsa05030:Cocaine addiction	5	6.61e-05	DDC, TH, DRD2, SLC18A1, SLC18A2
hsa05012:Parkinson disease	7	0.00113874	TH, SLC39A9, PSMC2, NDUFS1, DRD2, SLC18A1, SLC18A2
hsa04728:Dopaminergic synapse	5	0.00288032	DDC, TH, DRD2, SLC18A1, SLC18A2
hsa05031:Amphetamine addiction	4	0.00368312	DDC, TH, SLC18A1, SLC18A2
hsa04721:Synaptic vesicle cycle	4	0.00520019	ATP6V1G1, SLC6A2, SLC18A1, SLC18A2
hsa05034:Alcoholism	5	0.00984773	DDC, TH, DRD2, SLC18A1, SLC18A2
hsa00350:Tyrosine metabolism	3	0.0114878	DDC, TH, DBH
hsa05110:Vibrio cholerae infection	3	0.0214671	ATP6V1G1, ATP6AP1, KDELR2
hsa00510:N-Glycan biosynthesis	3	0.0214671	DOLPP1, ALG2, DOLK
hsa01100:Metabolic pathways	13	0.0350253	DDC, ATP6V1G1, GCH1, ATP6AP1, ALG2, DOLK, DBH, HACD3, TH, HLCS, DOLPP1, NDUFS1, DGKK
hsa05120:Epithelial cell signaling in Helicobacter pylori infection	3	0.0399962	ATP6V1G1, ATP6AP1, CHUK
hsa04726:Serotonergic synapse	3	0.0957204	DDC, SLC18A1, SLC18A2
